# Supplementary material for: Screening and identification of seed-specific genes using digital differential display tools combined with microarray data from common wheat
Source: BMC Genomics. 2011 Oct 17;12:513. doi: 10.1186/1471-2164-12-513 (PMC3206523; doi:10.1186/1471-2164-12-513)
Supplement: Additional File 1 — The details of the libraries chosen for comparison. The libraries for comparison in wheat were released on July 19th, 2010, and the date for rice was on Apr 5, 2011. [file 1471-2164-12-513-S1.XLS]

## Sheet: wheat libraries
Seed organs			Non-seed organs
	Libraries	ESTs		Libraries	ESTs
Cheyenne endosperm	1	1106	Anther	1	6933
Developing seeds	2	8727	Anther at meiosis	3	26155
Endosperm	4	10240	Anthers	2	5288
Grain (118 degrees per day after pollination)	1	10074	Callus	1	9685
Grain (174 degrees per day after pollination)	1	5237	Crown	1	1118
Grain (356 degrees per day after pollination)	1	4201	Crown and leaf	1	1094
Grain (45 degrees per day after pollination)	1	8111	Crown of seedling	1	9664
Grain (468 degrees per day after pollination)	1	5808	Crown tissue of seedling	1	2653
Grain (550 degrees per day after pollination)	1	5922	Drought stressed seedlings	1	1186
Grain (608 degrees per day after pollination)	1	5169	Etiolated shoot	2	4040
Grain (750 degrees per day after pollination)	1	6694	Flag leaf	1	1174
Kernel	4	13850	Heads	4	5143
Seed DPA10	1	10580	Inflorescence	1	1841
Seed DPA20	1	10164	Leaf	21	62209
Seed DPA30	1	12039	Leaf one	1	5080
Seed DPA5	2	20437	Leaf tissue	1	6713
Seed embryo	2	4463	Lemma and palea	1	1887
Seeding	1	5447	Liquid cultured tissue	1	10164
Whole grains	1	3363	Ovary	1	6046
Total	28	151632	Pistil at heading date	1	9881
			Pistils	1	1601
			Root	12	154959
			Root of desiccated seed	1	10159
			Roots	3	4264
			Seedling	1	1119
			Sheath	1	1068
			Shoot	1	3854
			Shoot grown under cold condition for 16days	1	9431
			Shoot grown under cold condition for 3days	1	8883
			Shoot grown under continuous light	1	10877
			Shoot grown with cold treatment	1	10221
			Shoot grown with continuous light after cold treatment	1	10224
			Shoot grown with desiccation	2	19555
			Shoot with ABA treatment	1	8643
			Shoot with heat shock treatment	1	8786
			Spike at meiosis	1	13923
			Spike before anthesis	1	12384
			Wheat leaves	1	1816
			Whole florets with anthers	1	1331
			Young spikelets	1	2093
			Total	81	473145

## Sheet: rice libraries
Seed organs			Non-seed organs
	Libraries	ESTs		Libraries	ESTs
Seed	4	32065	Callus	30	171109
Embryo	3	21869	Flower	9	81568
Total	7	53934	Leaf	39	180032
			Mixed	4	37545
			Panicle	5	17891
			Root	24	67672
			Stem	9	137002
			Vegetative meristem	3	4587
			Whole plant	7	42231
			unreported tissue type	1	751
			Total	131	740388
