# Supplementary material for: Screening and identification of seed-specific genes using digital differential display tools combined with microarray data from common wheat
Source: BMC Genomics. 2011 Oct 17;12:513. doi: 10.1186/1471-2164-12-513 (PMC3206523; doi:10.1186/1471-2164-12-513)
Supplement: Additional File 2 — Summary of the 201 unigenes screened. The unigene ID, probeset and the ID of homologous genes of rice were provided. [file 1471-2164-12-513-S2.XLS]

## Sheet: Sheet1
Unigene	Description	Gene models	Probe sets	Homologies	Similarity
Ta.10035	Transcribed locus	UG	Ta.10035.1.S1_at	no hits
Ta.10042	Transcribed locus, moderately similar to NP_001064786.1 Os10g0463200 [Oryza sativa Japonica Group]	SG	Ta.10042.1.S1_at	LOC_Os10g32580.1	MS
Ta.10083	Transcribed locus, moderately similar to XP_002456842.1 hypothetical protein SORBIDRAFT_03g043910 [Sorghum bicolor]	SG	Ta.10083.1.S1_at	no hits
Ta.10127	Transcribed locus	UG	Ta.10127.1.S1_at	no hits
Ta.10140	Peroxidase 1 (WSP1)	CG	Ta.10140.1.S1_at	LOC_Os01g73220.1	MS
Ta.10144	Transcribed locus, weakly similar to NP_001063961.1 Os09g0567400 [Oryza sativa Japonica Group]	SG	Ta.10144.1.S1_at	LOC_Os09g39400.1	WS
Ta.10147	Transcribed locus	UG	Ta.10147.3.S1_at	no hits
Ta.10172	Transcribed locus	UG	Ta.10172.1.S1_at	no hits
Ta.1072	Transcribed locus	UG	Ta.1072.1.S1_at	no hits
Ta.10745	Transcribed locus, moderately similar to NP_001063248.1 Os09g0433900 [Oryza sativa Japonica Group]	SG	Ta.10745.1.S1_at	LOC_Os09g26380.1	MS
Ta.10760	Transcribed locus	UG	Ta.10760.1.S1_at	no hits
Ta.10902	Transcribed locus, moderately similar to NP_001055340.1 Os05g0367900 [Oryza sativa Japonica Group]	SG	Ta.10902.2.S1_at;Ta.10902.1.S1_at	LOC_Os05g30490.1	MS
Ta.10996	Transcribed locus, strongly similar to NP_001048266.1 Os02g0773200 [Oryza sativa Japonica Group]	SG	Ta.10996.1.S1_at	LOC_Os02g53320.1	HS
Ta.117	Serpin (LOC543382)	CG	Ta.117.1.S1_at	LOC_Os03g41438.1	WS
Ta.118	Serpin 1 (SER1)	CG	Ta.118.1.S1_at;Ta.1314.1.S1_at	LOC_Os03g41438.1	WS
Ta.1208	Transcribed locus	UG	Ta.1208.1.S1_at	no hits
Ta.12654	Transcribed locus, moderately similar to NP_001176573.1 Os11g0533400 [Oryza sativa Japonica Group]	SG	Ta.12654.1.S1_at	LOC_Os11g32890.1	MS
Ta.12657	Transcribed locus, moderately similar to XP_002462553.1 hypothetical protein SORBIDRAFT_02g028010 [Sorghum bicolor]	SG	Ta.12657.1.S1_at;Ta.28848.1.S1_at	no hits
Ta.1278	Transcribed locus	UG	Ta.1278.1.S1_at	no hits
Ta.1287	Transcribed locus, moderately similar to XP_002461060.1 hypothetical protein SORBIDRAFT_02g039980 [Sorghum bicolor]	SG	Ta.1287.1.S1_at	no hits
Ta.129	Transcribed locus, strongly similar to NP_001059485.1 Os07g0422100 [Oryza sativa Japonica Group]	SG	Ta.14259.1.S1_at;Ta.28555.1.S1_at;Ta.28555.2.S1_at;Ta.28555.3.S1_at	LOC_Os07g24000.1	HS
Ta.1297	WSCI proteinase inhibitor precursor (LOC100125741)	CG	Ta.1304.1.S1_at	LOC_Os12g25090.1	WS
Ta.131	Low-molecular-weight glutenin storage protein (LOC543265)	CG	Ta.131.1.S1_at	no hits
Ta.1315	Monomeric alpha-amylase inhibitor (Ima1)	CG	Ta.1315.1.S1_at	LOC_Os07g11360.1	WS
Ta.13257	Transcribed locus, weakly similar to NP_001057662.1 Os06g0485100 [Oryza sativa Japonica Group]	SG	Ta.13257.1.S1_at;Ta.13257.2.S1_at	LOC_Os06g29020.1	WS
Ta.13396	Transcribed locus, moderately similar to NP_001056581.1 Os06g0110200 [Oryza sativa Japonica Group]	SG	Ta.13396.1.S1_at;Ta.13396.2.S1_at;Ta.13396.3.S1_at	LOC_Os06g02040.1	MS
Ta.13838	Transcribed locus, weakly similar to NP_001055909.1 Os05g0491400 [Oryza sativa Japonica Group]	SG	Ta.13838.1.S1_at;Ta.8220.1.S1_at;Ta.8220.2.S1_at	LOC_Os05g41230.1	WS
Ta.14039	Transcribed locus	UG	Ta.14039.3.S1_at	no hits
Ta.1405	Transcribed locus, weakly similar to NP_001068157.1 Os11g0582400 [Oryza sativa Japonica Group]	SG	Ta.5686.1.S1_at	LOC_Os11g37270.1	WS
Ta.14096	Transcribed locus, weakly similar to NP_001061531.1 Os08g0320900 [Oryza sativa Japonica Group]	SG	Ta.14096.1.S1_at	LOC_Os08g23170.1	WS
Ta.14111	Transcribed locus, moderately similar to NP_001063759.2 Os09g0532200 [Oryza sativa Japonica Group]	SG	Ta.14111.1.S1_at;Ta.14111.2.S1_at	LOC_Os09g36210.1	MS
Ta.14366	11-beta-hydroxysteroid dehydrogenase-like protein (HSD11BL)	CG	Ta.14366.2.S1_a_at	LOC_Os12g27830.1	MS
Ta.1525	Transcribed locus, weakly similar to NP_001063961.1 Os09g0567400 [Oryza sativa Japonica Group]	SG	Ta.1525.1.S1_at	LOC_Os09g39400.1	WS
Ta.1739	Transcribed locus, strongly similar to NP_001058238.1 Os06g0653100 [Oryza sativa (japonica cultivar-group)]	SG	Ta.1739.2.S1_at	LOC_Os06g44310.1	HS
Ta.19	Wheat type V thionin (pTTH20)	CG	Ta.19.1.S1_at	no hits
Ta.21983	Transcribed locus	UG	Ta.21983.1.S1_at	no hits
Ta.22049	Transcribed locus, moderately similar to NP_001048873.1 Os03g0133100 [Oryza sativa Japonica Group]	SG	Ta.22049.1.S1_at	LOC_Os03g04080.1	MS
Ta.23888	Transcribed locus, moderately similar to NP_001050373.2 Os03g0418000 [Oryza sativa Japonica Group]	SG	Ta.23888.1.S1_at;Ta.5873.2.S1_at;Ta.25093.1.S1_at	LOC_Os03g30470.1	MS
Ta.23909	Transcribed locus, moderately similar to NP_001148821.1 LOC100282438 [Zea mays]	SG	Ta.23909.1.S1_at;Ta.23909.2.S1_at	no hits
Ta.24117	Clone wde2f.pk002.i19:fis, full insert mRNA sequence	SG	Ta.24117.1.S1_at	no hits
Ta.2415	Gliadin/avenin-like seed protein (LOC100415892)	CG	Ta.2415.1.S1_at	no hits
Ta.24170	Transcribed locus, moderately similar to NP_001061705.1 Os08g0385000 [Oryza sativa Japonica Group]	SG	Ta.24170.1.S1_at	LOC_Os08g29600.1	MS
Ta.2448	Hypothetical LOC542894 (LOC542894)	UG	Ta.2448.1.S1_at	no hits
Ta.24732	Transcribed locus	UG	Ta.24732.1.S1_at;Ta.27774.2.S1_at;Ta.10068.1.S1_at;Ta.10895.1.S1_at	no hits
Ta.24739	Transcribed locus	UG	Ta.24739.1.S1_at	no hits
Ta.25230	Transcribed locus, moderately similar to XP_002455159.1 hypothetical protein SORBIDRAFT_03g005260 [Sorghum bicolor]	SG	Ta.25230.1.S1_at	no hits
Ta.25569	Clone wdk2c.pk012.o17:fis, full insert mRNA sequence	SG	Ta.25569.1.S1_at	LOC_Os06g30370.1	MS
Ta.256	Heat shock protein 101 (Hsp101b)	CG	Ta.256.1.S1_at	LOC_Os05g44340.1	HS
Ta.27098	Clone wdk2c.pk018.o8:fis, full insert mRNA sequence	SG	Ta.27098.1.S1_at	no hits
Ta.2720	Transcribed locus, moderately similar to NP_001174012.1 Os04g0510900 [Oryza sativa Japonica Group]	SG	Ta.2720.1.S1_at	LOC_Os04g43170.1	MS
Ta.27384	Clone wdk3c.pk006.c16:fis, full insert mRNA sequence	SG	Ta.27384.1.S1_at	LOC_Os07g34570.1	MS
Ta.27569	MADS-box transcription factor TaAGL35 (AGL35)	CG	Ta.27569.1.S1_at	LOC_Os02g07430.1	MS
Ta.2786	Cystatin (LOC542877)	CG	Ta.2786.1.S1_at	LOC_Os03g31510.1	WS
Ta.2799	Ec protein, Metallothionein(class II) (LOC543479)	CG	Ta.64.1.S1_at	LOC_Os10g39610.1	MS
Ta.28312	Triticin (LOC100146095)	CG	Ta.28312.1.S1_at	LOC_Os02g16820.1	WS
Ta.28314	Homogentisic acid geranylgeranyl transferase (LOC543094)	CG	Ta.28314.1.S1_at	LOC_Os06g43880.1	MS
Ta.28482	Pre-alpha-/beta-gliadin A-III (LOC543212)	CG	Ta.6699.1.S1_at	no hits
Ta.28535	Transcribed locus, moderately similar to NP_001048073.2 Os02g0740500 [Oryza sativa Japonica Group]	SG	Ta.28535.1.S1_at;Ta.5760.1.S1_at;Ta.14499.1.S1_at	LOC_Os02g50700.1	MS
Ta.28536	Transcribed locus, weakly similar to NP_001064059.1 Os10g0118200 [Oryza sativa Japonica Group]	SG	Ta.28536.1.S1_at;Ta.5951.1.S1_at	LOC_Os10g02880.1	WS
Ta.28838	Transcribed locus, weakly similar to NP_001046445.1 Os02g0250600 [Oryza sativa Japonica Group]	SG	Ta.28838.2.S1_at	LOC_Os02g15250.1	WS
Ta.29951	Transcribed locus, strongly similar to NP_001057281.1 Os06g0246500 [Oryza sativa Japonica Group]	SG	Ta.29951.1.S1_at	LOC_Os06g13720.1	HS
Ta.3068	Transcribed locus, moderately similar to NP_001052704.1 Os04g0404400 [Oryza sativa (japonica cultivar-group)]	SG	Ta.3068.1.S1_at	LOC_Os04g33150.1	MS
Ta.30754	Peroxiredoxin (LOC100415869)	CG	Ta.5707.1.S1_at	LOC_Os07g44430.1	HS
Ta.14510	Transcribed locus, strongly similar to NP_001056364.1 Os05g0569500 [Oryza sativa Japonica Group]	SG	Ta.14510.1.S1_at	LOC_Os05g49440.1	HS
Ta.28542	Transcribed locus	UG	Ta.24736.1.S1_at	no hits
Ta.4334	Calcium-dependent protein kinase (CPK1)	CG	Ta.4334.1.S1_at	LOC_Os03g03660.1	MS
Ta.4735	Transcribed locus	UG	Ta.4735.1.S1_at;Ta.10046.1.S1_at	no hits
Ta.4874	PMA1951 (LOC543238)	CG	Ta.4874.1.S1_at	no hits
Ta.5685	Group 3 late embryogenesis abundant protein (LOC543220)	CG	Ta.5685.1.S1_at	LOC_Os01g16920.1	WS
Ta.5695	Transcribed locus	UG	Ta.5695.1.S1_at	no hits
Ta.5721	Transcribed locus, moderately similar to XP_002446312.1 hypothetical protein SORBIDRAFT_06g013990 [Sorghum bicolor]	SG	Ta.5721.1.S1_at	no hits
Ta.5728	Transcribed locus, strongly similar to NP_001044219.1 Os01g0743500 [Oryza sativa Japonica Group]	SG	Ta.5728.1.S1_at	LOC_Os01g54030.1	HS
Ta.5734	Transcribed locus, moderately similar to XP_002460768.1 hypothetical protein SORBIDRAFT_02g034660 [Sorghum bicolor]	SG	Ta.5734.1.S1_at;Ta.5734.2.S1_at	no hits
Ta.5753	Transcribed locus, moderately similar to NP_001056306.1 Os05g0560200 [Oryza sativa Japonica Group]	SG	Ta.5753.1.S1_at	LOC_Os05g48650.1	MS
Ta.5799	Transcribed locus	UG	Ta.5799.1.S1_at	no hits
Ta.58	CM16 protein (LOC543286)	CG	Ta.58.1.S1_at;Ta.23798.1.S1_at	LOC_Os07g12080.1	WS
Ta.5809	Transcribed locus, moderately similar to NP_001044396.1 Os01g0772900 [Oryza sativa Japonica Group]	SG	Ta.5809.1.S1_at	LOC_Os01g56610.1	MS
Ta.5814	Transcribed locus, weakly similar to NP_001057522.1 Os06g0324400 [Oryza sativa Japonica Group]	SG	Ta.5814.1.S1_at	LOC_Os06g21910.1	WS
Ta.5817	Clone wem1c.pk001.k1:fis, full insert mRNA sequence	SG	Ta.5817.1.S1_at	LOC_Os02g41904.1	MS
Ta.5829	Transcribed locus, moderately similar to NP_001049884.1 Os03g0305600 [Oryza sativa Japonica Group]	SG	Ta.5829.1.S1_at	LOC_Os03g19290.1	MS
Ta.5843	Transcribed locus, moderately similar to XP_002465829.1 hypothetical protein SORBIDRAFT_01g046490 [Sorghum bicolor]	SG	Ta.5843.2.S1_at	no hits
Ta.5844	Transcribed locus, weakly similar to NP_001067842.1 Os11g0454000 [Oryza sativa Japonica Group]	SG	Ta.5844.1.S1_at;Ta.24968.1.S1_at	LOC_Os11g26760.1	WS
Ta.5847	Transcribed locus, moderately similar to NP_001051280.1 Os03g0750000 [Oryza sativa Japonica Group]	SG	Ta.5847.1.S1_at;Ta.9564.1.S1_at;Ta.9564.2.S1_at	LOC_Os03g53890.1	MS
Ta.5895	Transcribed locus, moderately similar to NP_001045484.1 Os01g0963200 [Oryza sativa (japonica cultivar-group)]	SG	Ta.5895.1.S1_at	LOC_Os01g73220.1	MS
Ta.5908	Transcribed locus, moderately similar to NP_001063018.1 Os09g0370300 [Oryza sativa Japonica Group]	SG	Ta.5908.1.S1_at	LOC_Os09g20440.1	MS
Ta.5945	Transcribed locus, moderately similar to XP_002441561.1 hypothetical protein SORBIDRAFT_09g029350 [Sorghum bicolor]	SG	Ta.5945.1.S1_at	no hits
Ta.6084	Transcribed locus, weakly similar to NP_001056248.1 Os05g0551500 [Oryza sativa Japonica Group]	SG	Ta.6084.1.S1_at	LOC_Os05g47820.1	WS
Ta.6187	Transcribed locus, weakly similar to NP_001047271.1 Os02g0587000 [Oryza sativa Japonica Group]	SG	Ta.6187.1.S1_at;Ta.5839.1.S1_at	LOC_Os02g37490.1	WS
Ta.69	Clone wdk3c.pk018.g1:fis, full insert mRNA sequence	SG	Ta.355.1.S1_at	no hits
Ta.840	15kDa grain softness protein (GSP1b)	CG	Ta.840.1.S1_at	no hits
Ta.8665	Transcribed locus, moderately similar to NP_001052899.1 Os04g0445100 [Oryza sativa Japonica Group]	SG	Ta.8665.1.S1_at	LOC_Os04g36750.1	MS
Ta.885	Transcribed locus, weakly similar to NP_001056955.2 Os06g0176300 [Oryza sativa Japonica Group]	SG	Ta.885.1.S1_at	LOC_Os06g07914.1	WS
Ta.889	Transcribed locus	UG	Ta.889.1.S1_at	no hits
Ta.91	Alpha1 purothionin (Pur-B1)	CG	Ta.91.1.S1_at;Ta.1308.1.S1_at	no hits
Ta.9224	Transcribed locus, moderately similar to NP_001051280.1 Os03g0750000 [Oryza sativa Japonica Group]	SG	Ta.9224.1.S1_at;Ta.10741.1.S1_at	LOC_Os03g53890.1	MS
Ta.9267	Transcribed locus, weakly similar to NP_001059037.1 Os07g0179700 [Oryza sativa (japonica cultivar-group)]	SG	Ta.9267.1.S1_at	Os07g0179700	WS
Ta.9389	Transcribed locus, strongly similar to XP_002458245.1 hypothetical protein SORBIDRAFT_03g029830 [Sorghum bicolor]	SG	Ta.9389.1.S1_at;Ta.9389.2.S1_at	no hits
Ta.9402	19 kDa globulin (LOC542918)	CG	Ta.9402.1.S1_at	no hits
Ta.9427	Glycosyltransferase (a4)	CG	Ta.25878.1.S1_at	LOC_Os02g22650.1	MS
Ta.9454	Transcribed locus, moderately similar to NP_001142402.1 hypothetical protein LOC100274577 [Zea mays]	SG	Ta.9454.1.S1_at	no hits
Ta.34209	Transcribed locus, weakly similar to NP_001046471.1 Os02g0256800 [Oryza sativa Japonica Group]	SG	Ta.9327.1.S1_at	LOC_Os02g15710.1	WS
Ta.9821	Transcribed locus, strongly similar to NP_001044313.1 Os01g0759900 [Oryza sativa Japonica Group]	SG	Ta.9821.1.S1_at;Ta.10069.1.S1_at	LOC_Os01g55500.1	HS
Ta.9881	Transcribed locus	UG	Ta.9881.1.S1_at	no hits
Ta.9909	Transcribed locus	UG	Ta.9909.1.S1_at	no hits
Ta.9923	Transcribed locus, moderately similar to NP_001043200.1 Os01g0517800 [Oryza sativa Japonica Group]	SG	Ta.13211.1.S1_at;TaAffx.80045.1.S1_at	LOC_Os01g33350.1	MS
Ta.9938	Transcribed locus	UG	Ta.9938.1.S1_at	no hits
Ta.9963	Transcribed locus	UG	Ta.9963.1.S1_at;TaAffx.4219.1.S1_at	no hits
Ta.9975	Transcribed locus	UG	Ta.9975.2.S1_at	no hits
Ta.9999	Serpin 4 (SER4)	CG	Ta.9999.1.S1_at	LOC_Os03g41438.1	WS
Ta.115	Puroindoline-b (LOC543301)	CG	Ta.115.1.S1_at	no hits
Ta.40040	Transcribed locus	UG	Ta.12649.1.S1_at	no hits
Ta.54474	Gamma-gliadin (LOC543214)	CG	Ta.30782.4.S1_at	no hits
Ta.21910	Transcribed locus, weakly similar to NP_001148751.1 16.9 kDa class I heat shock protein 1 [Zea mays]	SG	Ta.21910.2.S1_at	LOC_Os01g04380.1	WS
Ta.22156	Transcribed locus, moderately similar to NP_001061464.1 Os08g0290700 [Oryza sativa Japonica Group]	SG	Ta.2001.1.S1_at	LOC_Os08g19420.1	MS
Ta.55850	Transcribed locus, weakly similar to NP_001049087.1 Os03g0168100 [Oryza sativa Japonica Group]	SG	Ta.6146.1.S1_at;Ta.28533.1.S1_at	LOC_Os03g07180.1	WS
Ta.24526	Transcribed locus	UG	Ta.1272.1.S1_at	no hits
Ta.6019	Transcribed locus, moderately similar to NP_001053701.1 Os04g0589800 [Oryza sativa Japonica Group]	SG	Ta.5888.2.S1_at	LOC_Os04g49980.1	MS
Ta.9898	Transcribed locus, moderately similar to NP_001060643.1 Os07g0680000 [Oryza sativa Japonica Group]	SG	Ta.10048.2.S1_at	LOC_Os07g48229.1	MS
Ta.31022	WCI proteinase inhibitor (wci)	CG	Ta.10170.1.S1_at	no hits
Ta.31071	Transcribed locus, moderately similar to XP_001753678.1 predicted protein [Physcomitrella patens subsp. patens]	SG	TaAffx.106568.1.S1_at	no hits
Ta.32432	Dof DNA-binding protein (BPBF)	CG	Ta.23689.1.S1_at	no hits
Ta.33520	Transcribed locus, weakly similar to XP_002449282.1 hypothetical protein SORBIDRAFT_05g007170 [Sorghum bicolor]	SG	Ta.10885.1.S1_at	no hits
Ta.33822	Transcribed locus, moderately similar to NP_194568.1 AAC3 (ADP/ATP CARRIER 3); ATP:ADP antiporter/ binding [Arabidopsis thaliana]	SG	TaAffx.10989.1.S1_at	LOC_Os05g23720.1	MS
Ta.33881	Transcribed locus	UG	TaAffx.106472.1.S1_at	no hits
Ta.33885	Transcribed locus, weakly similar to NP_001042886.1 Os01g0319000 [Oryza sativa Japonica Group]	SG	TaAffx.81230.1.S1_at	LOC_Os01g21630.1	WS
Ta.33888	Transcribed locus, strongly similar to NP_001049397.1 Os03g0218500 [Oryza sativa Japonica Group]	SG	Ta.6123.2.S1_at;TaAffx.18332.1.S1_at	LOC_Os03g11910.1	HS
Ta.34098	Transcribed locus, moderately similar to NP_001047214.1 Os02g0575800 [Oryza sativa Japonica Group]	SG	Ta.10746.1.S1_at	LOC_Os02g36600.1	MS
Ta.34178	Transcribed locus	UG	TaAffx.48020.2.S1_at;Ta.13844.1.S1_at	no hits
Ta.35380	Transcribed locus	UG	Ta.10976.1.S1_at	no hits
Ta.35463	Transcribed locus	UG	Ta.6175.1.S1_at	no hits
Ta.35483	Transcribed locus, weakly similar to NP_001045626.1 Os02g0106100 [Oryza sativa Japonica Group]	SG	Ta.9918.1.S1_at	LOC_Os02g01590.1	WS
Ta.35495	Transcribed locus, weakly similar to XP_002464650.1 hypothetical protein SORBIDRAFT_01g022556 [Sorghum bicolor]	SG	TaAffx.3154.1.S1_at	no hits
Ta.35516	Transcribed locus, weakly similar to NP_001048723.1 Os03g0111300 [Oryza sativa Japonica Group]	SG	Ta.8258.2.S1_at;Ta.8258.3.S1_at	LOC_Os03g02050.1	WS
Ta.35531	Transcribed locus, weakly similar to XP_002442288.1 hypothetical protein SORBIDRAFT_08g017505 [Sorghum bicolor]	SG	TaAffx.14975.1.S1_at	no hits
Ta.35532	Transcribed locus	UG	TaAffx.14475.1.S1_at	no hits
Ta.35538	Transcribed locus, weakly similar to NP_001147273.1 late embryogenesis abundant protein D-34 [Zea mays]	SG	Ta.10747.1.S1_at	no hits
Ta.35642	Transcribed locus, moderately similar to NP_001145418.1 hypothetical protein LOC100278780 [Zea mays]	SG	Ta.5815.1.S1_at	no hits
Ta.35702	Transcribed locus, weakly similar to NP_001042193.1 Os01g0178600 [Oryza sativa Japonica Group]	SG	TaAffx.19014.1.S1_at	LOC_Os01g08330.1	WS
Ta.35719	Transcribed locus, moderately similar to NP_001176525.1 Os11g0456300 [Oryza sativa Japonica Group]	SG	TaAffx.129125.1.S1_at	LOC_Os11g26910.1	MS
Ta.35848	27K protein (Tria27)	CG	Ta.9233.1.S1_at	LOC_Os03g18454.1	MS
Ta.36702	Transcribed locus, weakly similar to XP_002440253.1 hypothetical protein SORBIDRAFT_09g028550 [Sorghum bicolor]	SG	Ta.9329.1.S1_at	no hits
Ta.38069	Transcribed locus, weakly similar to XP_002442464.1 hypothetical protein SORBIDRAFT_08g020390 [Sorghum bicolor]	SG	Ta.14612.1.S1_at;TaAffx.129103.1.S1_at	no hits
Ta.38266	Transcribed locus, weakly similar to NP_001060680.1 Os07g0685900 [Oryza sativa Japonica Group]	SG	TaAffx.117315.1.S1_at	LOC_Os07g48650.1	WS
Ta.38913	Transcribed locus, weakly similar to NP_001042299.1 Os01g0197400 [Oryza sativa Japonica Group]	SG	TaAffx.7701.1.S1_at	LOC_Os01g10080.2	WS
Ta.40325	Transcribed locus, weakly similar to NP_200206.1 CUC2 (CUP-SHAPED COTYLEDON 2); transcription factor [Arabidopsis thaliana]	SG	TaAffx.11509.1.S1_at	no hits
Ta.40603	Transcribed locus, weakly similar to NP_001063961.1 Os09g0567400 [Oryza sativa Japonica Group]	SG	TaAffx.61545.1.S1_at	LOC_Os09g39400.1	WS
Ta.40633	Transcribed locus, moderately similar to NP_001043786.1 Os01g0663400 [Oryza sativa Japonica Group]	SG	Ta.1549.1.S1_at	LOC_Os01g47410.1	MS
Ta.40915	Transcribed locus, moderately similar to NP_001059639.1 Os07g0480900 [Oryza sativa Japonica Group]	SG	Ta.5926.1.S1_at	LOC_Os07g29760.1	MS
Ta.40921	Transcribed locus, strongly similar to NP_565897.1 hydrophobic protein, putative / low temperature and salt responsive protein, putative [Arabidopsis thaliana]	SG	Ta.5820.1.S1_at;TaAffx.12089.1.S1_at	no hits
Ta.41123	Transcribed locus, moderately similar to NP_001061464.1 Os08g0290700 [Oryza sativa Japonica Group]	SG	TaAffx.117178.1.S1_at	LOC_Os08g19420.1	MS
Ta.41934	Putative omega-gliadin (gli gene)	CG	Ta.23896.1.S1_at	no hits
Ta.41965	Puroindoline-a (LOC543302)	CG	Ta.23141.1.S1_at	no hits
Ta.42876	Transcribed locus, weakly similar to NP_001050080.1 Os03g0343800 [Oryza sativa Japonica Group]	SG	Ta.9840.1.S1_at	LOC_Os03g22360.1	WS
Ta.46137	Alpha amylase inhibitor-like mRNA, partial sequence	CG	Ta.20518.1.S1_at	LOC_Os04g44470.1	WS
Ta.46853	Transcribed locus	UG	TaAffx.48377.1.S1_at	no hits
Ta.48415	Clone wdk1c.pk012.c23:fis, full insert mRNA sequence	SG	Ta.799.1.S1_at	LOC_Os02g10800.1	MS
Ta.48429	Clone wdk9n1.pk001.f6:fis, full insert mRNA sequence	SG	Ta.6223.1.S1_at	no hits
Ta.48452	Clone wdk2c.pk013.e15:fis, full insert mRNA sequence	SG	Ta.9992.1.S1_at	no hits
Ta.48574	Proteinase inhibitor Rgpi9 (LOC542926)	CG	Ta.23140.1.S1_at;Ta.28705.1.S1_at	LOC_Os03g03810.1	MS
Ta.48675	Clone wdk2c.pk009.e4:fis, full insert mRNA sequence	SG	Ta.10021.1.S1_at	LOC_Os01g01290.1	WS
Ta.48707	Clone wdk3c.pk006.c5:fis, full insert mRNA sequence	SG	Ta.28315.1.S1_at	no hits
Ta.49829	Clone wdk5c.pk006.d13:fis, full insert mRNA sequence	SG	Ta.30754.1.S1_at	LOC_Os03g21780.1	MS
Ta.49832	Clone wdk3c.pk023.i19:fis, full insert mRNA sequence	SG	Ta.27490.1.S1_at	LOC_Os03g49500.1	MS
Ta.50379	Fasciclin-like protein FLA31 (LOC100037589)	CG	Ta.1325.1.S1_at	LOC_Os02g49420.1	WS
Ta.50398	Fasciclin-like protein FLA8 (LOC100037571)	CG	Ta.27766.1.S1_at	no hits
Ta.54198	Transcribed locus, moderately similar to NP_001053291.1 Os04g0511200 [Oryza sativa Japonica Group]	SG	Ta.6018.1.S1_at	LOC_Os04g43200.1	MS
Ta.54224	Transcribed locus, strongly similar to NP_001046024.1 Os02g0169900 [Oryza sativa Japonica Group]	SG	Ta.2446.1.S1_at;Ta.2446.2.S1_at	LOC_Os02g07350.1	HS
Ta.54387	Transcribed locus, weakly similar to NP_001051533.1 Os03g0793700 [Oryza sativa Japonica Group]	SG	Ta.20518.2.S1_at;Ta.20518.3.S1_at	LOC_Os03g57960.1	WS
Ta.54396	Transcribed locus, weakly similar to NP_001173574.1 Os03g0663800 [Oryza sativa Japonica Group]	SG	Ta.154.3.S1_at;Ta.154.4.S1_at	LOC_Os03g46100.1	WS
Ta.54432	Transcribed locus, strongly similar to NP_001060509.1 Os07g0657100 [Oryza sativa Japonica Group]	SG	Ta.6136.1.S1_at	LOC_Os07g46360.1	HS
Ta.54436	Em protein (Em)	CG	Ta.25025.1.S1_at	LOC_Os05g28210.1	HS
Ta.54446	Secretory protein (WAS-2)	CG	Ta.231.1.S1_at	LOC_Os10g34920.1	MS
Ta.54452	Transcribed locus	UG	Ta.24745.1.S1_at	no hits
Ta.54456	Type 1 non-specific lipid transfer protein precursor (ltp9.1b)	CG	Ta.9227.1.S1_at	LOC_Os12g02320.1	WS
Ta.54459	Transcribed locus, weakly similar to NP_001059419.1 Os07g0298900 [Oryza sativa Japonica Group]	SG	Ta.24550.2.S1_at	LOC_Os07g20340.1	WS
Ta.54462	Endosperm transfer cell specific PR60 (PR60)	CG	Ta.10064.1.S1_at	LOC_Os03g25350.1	MS
Ta.54472	Transcribed locus, moderately similar to NP_001049970.2 Os03g0322900 [Oryza sativa Japonica Group]	SG	Ta.5915.1.S1_at;Ta.5915.2.S1_at	LOC_Os03g20680.1	MS
Ta.54476	Avenin-like a precursor-like (avnla)	CG	Ta.905.2.S1_at	LOC_Os06g31070.1	WS
Ta.54483	Transcribed locus, moderately similar to NP_001051116.1 Os03g0723400 [Oryza sativa Japonica Group]	SG	Ta.4826.1.S1_at;Ta.4826.2.S1_at;Ta.4826.3.S1_at	LOC_Os03g51350.1	MS
Ta.54530	VPE1 protein (VPE1)	CG	Ta.9998.1.S1_at	LOC_Os04g45460.1	MS
Ta.54994	Transcribed locus, moderately similar to NP_001050984.1 Os03g0699000 [Oryza sativa Japonica Group]	SG	Ta.14258.1.S1_at	LOC_Os03g49190.1	MS
Ta.55081	Transcribed locus	UG	Ta.242.2.S1_at	no hits
Ta.55242	Transcribed locus, moderately similar to NP_001066434.1 Os12g0227400 [Oryza sativa (japonica cultivar-group)]	SG	Ta.14574.3.S1_at	LOC_Os12g12590.1	MS
Ta.55801	Transcribed locus, moderately similar to NP_001053428.1 Os04g0537900 [Oryza sativa Japonica Group]	SG	Ta.6205.1.S1_at	LOC_Os04g45460.1	MS
Ta.55817	Transcribed locus, weakly similar to NP_001053831.1 Os04g0610600 [Oryza sativa Japonica Group]	SG	Ta.27001.1.S1_at;Ta.27001.2.S1_at	LOC_Os04g52110.1	WS
Ta.55831	Transcribed locus	UG	Ta.27399.3.S1_at;Ta.6174.1.S1_at	no hits
Ta.55886	ABA induced plasma membrane protein PM 19 (WTABAPM)	CG	Ta.129.1.S1_at	LOC_Os07g24000.1	HS
Ta.56038	Transcribed locus, moderately similar to NP_001054701.1 Os05g0156900 [Oryza sativa Japonica Group]	SG	Ta.1322.1.S1_at	LOC_Os05g06480.1	MS
Ta.56401	Transcribed locus	UG	Ta.9936.1.S1_at	no hits
Ta.56535	Transcribed locus, moderately similar to XP_002443063.1 hypothetical protein SORBIDRAFT_08g007270 [Sorghum bicolor]	SG	Ta.14574.1.S1_at	no hits
Ta.57898	Transcribed locus, strongly similar to NP_001055273.1 Os05g0349800 [Oryza sativa Japonica Group]	SG	Ta.25025.2.S1_at;Ta.28810.1.S1_at	LOC_Os05g28210.1	HS
Ta.5916	Transcribed locus, moderately similar to NP_001057565.1 Os06g0341300 [Oryza sativa Japonica Group]	SG	Ta.29375.1.S1_at	LOC_Os06g23350.1	MS
Ta.63018	Avenin-like b precursor-like (avnlb)	CG	Ta.27712.1.S1_at	no hits
Ta.63397	Transcribed locus, moderately similar to NP_001050191.1 Os03g0369100 [Oryza sativa Japonica Group]	SG	Ta.27911.1.S1_at	LOC_Os03g25350.1	MS
Ta.65881	Transcribed locus, weakly similar to XP_453852.1 unnamed protein product [Kluyveromyces lactis]	SG	Ta.24114.8.S1_at	no hits
Ta.66125	Transcribed locus, weakly similar to NP_001058504.1 Os06g0704000 [Oryza sativa Japonica Group]	SG	Ta.12249.1.S1_at	LOC_Os06g49050.1	WS
Ta.67633	Alpha-amylase inhibitor 0.19 (0.19)	CG	Ta.23141.2.S1_at	LOC_Os07g11360.1	WS
Ta.67690	1-Cys-peroxiredoxine (PER1)	CG	Ta.14503.1.S1_at	LOC_Os07g44430.1	HS
Ta.67724	Dehydrin (LOC100415870)	CG	Ta.23243.2.S1_at	LOC_Os01g50700.1	WS
Ta.67727	Transcribed locus, weakly similar to NP_001046445.1 Os02g0250600 [Oryza sativa Japonica Group]	SG	Ta.28838.1.S1_at	LOC_Os02g15250.1	WS
Ta.837	Clone wdk1c.pk011.m3:fis, full insert mRNA sequence	SG	Ta.837.1.S1_at	no hits
