# Supplementary material for: Screening and identification of seed-specific genes using digital differential display tools combined with microarray data from common wheat
Source: BMC Genomics. 2011 Oct 17;12:513. doi: 10.1186/1471-2164-12-513 (PMC3206523; doi:10.1186/1471-2164-12-513)
Supplement: Additional File 3 — Information of enriched GO terms of seed-specific genes in wheat and rice. GOID, term definition, p-value and probesets were listed in the file. [file 1471-2164-12-513-S3.XLS]

## Sheet: wheat
GOID	Ontology	Term	q	m	t	k	probesets	log_odds_ratio	p
GO:0003824	molecular_function	catalytic activity	9	958	61290	201	Ta.10140.1.S1_at // Ta.14366.2.S1_a_at // Ta.256.1.S1_at // Ta.28314.1.S1_at // Ta.5707.1.S1_at // Ta.4334.1.S1_at // Ta.25878.1.S1_at // Ta.9998.1.S1_at // Ta.14503.1.S1_at	1.51836	0.0281969
GO:0004601	molecular_function	peroxidase activity	2	38	61290	201	Ta.10140.1.S1_at // Ta.14503.1.S1_at	4.00438	0.00588935
GO:0016209	molecular_function	antioxidant activity	3	47	61290	201	Ta.10140.1.S1_at // Ta.5707.1.S1_at // Ta.14503.1.S1_at	4.28269	0.000524955
GO:0016491	molecular_function	oxidoreductase activity	4	252	61290	201	Ta.10140.1.S1_at // Ta.14366.2.S1_a_at // Ta.5707.1.S1_at // Ta.14503.1.S1_at	2.27503	0.0297806
GO:0016684	molecular_function	oxidoreductase activity, acting on peroxide as acceptor	2	38	61290	201	Ta.10140.1.S1_at // Ta.14503.1.S1_at	4.00438	0.00588935
GO:0006950	biological_process	response to stress	10	156	61290	201	Ta.10140.1.S1_at // Ta.1304.1.S1_at // Ta.19.1.S1_at // Ta.256.1.S1_at // Ta.91.1.S1_at // Ta.115.1.S1_at // Ta.23141.1.S1_at // Ta.25025.1.S1_at // Ta.25025.2.S1_at // Ta.23243.2.S1_at	4.28884	2.69085e-10
GO:0042221	biological_process	response to chemical stimulus	2	62	61290	201	Ta.10140.1.S1_at // Ta.23243.2.S1_at	3.29812	0.024186
GO:0050896	biological_process	response to stimulus	10	192	61290	201	Ta.10140.1.S1_at // Ta.1304.1.S1_at // Ta.19.1.S1_at // Ta.256.1.S1_at // Ta.91.1.S1_at // Ta.115.1.S1_at // Ta.23141.1.S1_at // Ta.25025.1.S1_at // Ta.25025.2.S1_at // Ta.23243.2.S1_at	3.98928	2.13362e-09
GO:0004857	molecular_function	enzyme inhibitor activity	10	48	61290	201	Ta.117.1.S1_at // Ta.1314.1.S1_at // Ta.1304.1.S1_at // Ta.1315.1.S1_at // Ta.2786.1.S1_at // Ta.58.1.S1_at // Ta.9999.1.S1_at // Ta.115.1.S1_at // Ta.2446.1.S1_at // Ta.23141.2.S1_at	5.98928	4.12711e-16
GO:0004866	molecular_function	endopeptidase inhibitor activity	10	47	61290	201	Ta.117.1.S1_at // Ta.1314.1.S1_at // Ta.1304.1.S1_at // Ta.1315.1.S1_at // Ta.2786.1.S1_at // Ta.58.1.S1_at // Ta.9999.1.S1_at // Ta.115.1.S1_at // Ta.2446.1.S1_at // Ta.23141.2.S1_at	6.01965	3.52244e-16
GO:0004867	molecular_function	serine-type endopeptidase inhibitor activity	9	38	61290	201	Ta.117.1.S1_at // Ta.1314.1.S1_at // Ta.1304.1.S1_at // Ta.1315.1.S1_at // Ta.58.1.S1_at // Ta.9999.1.S1_at // Ta.115.1.S1_at // Ta.2446.1.S1_at // Ta.23141.2.S1_at	6.17431	2.26456e-15
GO:0030234	molecular_function	enzyme regulator activity	10	49	61290	201	Ta.117.1.S1_at // Ta.1314.1.S1_at // Ta.1304.1.S1_at // Ta.1315.1.S1_at // Ta.2786.1.S1_at // Ta.58.1.S1_at // Ta.9999.1.S1_at // Ta.115.1.S1_at // Ta.2446.1.S1_at // Ta.23141.2.S1_at	5.95953	4.85352e-16
GO:0030414	molecular_function	peptidase inhibitor activity	10	47	61290	201	Ta.117.1.S1_at // Ta.1314.1.S1_at // Ta.1304.1.S1_at // Ta.1315.1.S1_at // Ta.2786.1.S1_at // Ta.58.1.S1_at // Ta.9999.1.S1_at // Ta.115.1.S1_at // Ta.2446.1.S1_at // Ta.23141.2.S1_at	6.01965	3.52244e-16
GO:0061134	molecular_function	peptidase regulator activity	10	47	61290	201	Ta.117.1.S1_at // Ta.1314.1.S1_at // Ta.1304.1.S1_at // Ta.1315.1.S1_at // Ta.2786.1.S1_at // Ta.58.1.S1_at // Ta.9999.1.S1_at // Ta.115.1.S1_at // Ta.2446.1.S1_at // Ta.23141.2.S1_at	6.01965	3.52244e-16
GO:0061135	molecular_function	endopeptidase regulator activity	10	47	61290	201	Ta.117.1.S1_at // Ta.1314.1.S1_at // Ta.1304.1.S1_at // Ta.1315.1.S1_at // Ta.2786.1.S1_at // Ta.58.1.S1_at // Ta.9999.1.S1_at // Ta.115.1.S1_at // Ta.2446.1.S1_at // Ta.23141.2.S1_at	6.01965	3.52244e-16
GO:0005576	cellular_component	extracellular region	7	97	61290	201	Ta.1304.1.S1_at // Ta.1315.1.S1_at // Ta.19.1.S1_at // Ta.58.1.S1_at // Ta.91.1.S1_at // Ta.115.1.S1_at // Ta.23141.1.S1_at	4.45975	4.9143e-08
GO:0009611	biological_process	response to wounding	1	5	61290	201	Ta.1304.1.S1_at	5.93038	0.00187753
GO:0045735	molecular_function	nutrient reservoir activity	9	82	61290	201	Ta.131.1.S1_at // Ta.2415.1.S1_at // Ta.2448.1.S1_at // Ta.28312.1.S1_at // Ta.6699.1.S1_at // Ta.9402.1.S1_at // Ta.905.2.S1_at // Ta.27712.1.S1_at // Ta.30782.4.S1_at	5.06469	9.94989e-12
GO:0044421	cellular_component	extracellular region part	3	7	61290	201	Ta.1315.1.S1_at // Ta.115.1.S1_at // Ta.23141.1.S1_at	7.02992	6.47361e-08
GO:0015066	molecular_function	alpha-amylase inhibitor activity	3	9	61290	201	Ta.1315.1.S1_at // Ta.58.1.S1_at // Ta.23141.2.S1_at	6.66735	2.85523e-07
GO:0006952	biological_process	defense response	4	36	61290	201	Ta.19.1.S1_at // Ta.91.1.S1_at // Ta.115.1.S1_at // Ta.23141.1.S1_at	5.08239	3.78086e-06
GO:0009405	biological_process	pathogenesis	4	9	61290	201	Ta.19.1.S1_at // Ta.91.1.S1_at // Ta.115.1.S1_at // Ta.23141.1.S1_at	7.08239	9.81245e-10
GO:0051704	biological_process	multi-organism process	4	10	61290	201	Ta.19.1.S1_at // Ta.91.1.S1_at // Ta.115.1.S1_at // Ta.23141.1.S1_at	6.93038	2.0643e-09
GO:0004869	molecular_function	cysteine-type endopeptidase inhibitor activity	1	9	61290	201	Ta.2786.1.S1_at	5.08239	0.00678612
GO:0008270	molecular_function	zinc ion binding	2	74	61290	201	Ta.64.1.S1_at // Ta.23689.1.S1_at	3.04286	0.0352658
GO:0019725	biological_process	cellular homeostasis	2	26	61290	201	Ta.5707.1.S1_at // Ta.14503.1.S1_at	4.55187	0.0021397
GO:0042592	biological_process	homeostatic process	2	29	61290	201	Ta.5707.1.S1_at // Ta.14503.1.S1_at	4.39433	0.00280954
GO:0045454	biological_process	cell redox homeostasis	2	22	61290	201	Ta.5707.1.S1_at // Ta.14503.1.S1_at	4.79288	0.00135345
GO:0065008	biological_process	regulation of biological quality	2	31	61290	201	Ta.5707.1.S1_at // Ta.14503.1.S1_at	4.29812	0.00334563
GO:0009607	biological_process	response to biotic stimulus	2	8	61290	201	Ta.115.1.S1_at // Ta.23141.1.S1_at	6.25231	4.01951e-05
GO:0016705	molecular_function	oxidoreductase activity, acting on paired donors, with incorporation or reduction of molecular oxygen	1	17	61290	201	Ta.14503.1.S1_at	4.16485	0.0269033
GO:0051920	molecular_function	peroxiredoxin activity	1	6	61290	201	Ta.14503.1.S1_at	5.66735	0.00280954
GO:0009415	biological_process	response to water	1	18	61290	201	Ta.23243.2.S1_at	4.08239	0.0287344
GO:0009628	biological_process	response to abiotic stimulus	1	24	61290	201	Ta.23243.2.S1_at	3.66735	0.048708
q: Count of probesets associated with the listed GOID (directly or indirectly) in the dataset
m: Count of probesets associated with the listed GOID (directly or indirectly) on the chozen microarray platform
t: Total number of probesets on the chozen microarray
k: Total number of probesets in the dataset.
log_odds_ratio : Logarithm (base 2) of the odds ratio of the enrichment of the GOID. The larger this number is, the stronger the enrichment the GOID among probes in your dataset
p: P-value of the significance for the enrichment in the dataset of the listed GOID

## Sheet: rice
GOID	Ontology	Term	q	m	t	k	probesets	log_odds_ratio	p
GO:0045735	molecular_function	nutrient reservoir activity	14	93	57381	70	Os.22346.1.S1_x_at // Os.10338.1.S1_x_at // Os.11372.1.S1_a_at // Os.11099.1.S1_x_at // Os.9822.1.S1_a_at // Os.12807.1.S1_x_at // Os.8013.1.S1_at // Os.8208.1.S1_at // Os.12816.1.S1_at // Os.14012.1.S1_at // Os.38686.1.S1_at // Os.13756.1.S1_s_at // Os.11372.1.S1_a_at // Os.13907.1.S1_at	6.9472	2.02819e-23
GO:0006950	biological_process	response to stress	7	1027	57381	70	Os.4775.2.S1_at // Os.11372.1.S1_a_at // Os.39040.3.S1_x_at // Os.3419.1.S1_a_at // Os.5529.4.S1_s_at // Os.7449.2.S1_x_at // Os.11372.1.S1_a_at	2.48214	0.0099771
GO:0006952	biological_process	defense response	5	400	57381	70	Os.11372.1.S1_a_at // Os.39040.3.S1_x_at // Os.5529.4.S1_s_at // Os.7449.2.S1_x_at // Os.11372.1.S1_a_at	3.35707	0.00543747
GO:0030313	cellular_component	cell envelope	2	22	57381	70	Os.11372.1.S1_a_at // Os.11372.1.S1_a_at	6.21957	0.0124994
GO:0044462	cellular_component	external encapsulating structure part	2	23	57381	70	Os.11372.1.S1_a_at // Os.11372.1.S1_a_at	6.15544	0.013337
GO:0004857	molecular_function	enzyme inhibitor activity	5	127	57381	70	Os.39040.3.S1_x_at // Os.5529.4.S1_s_at // Os.8005.2.S1_x_at // Os.6445.1.S1_x_at // Os.7449.2.S1_x_at	5.01225	2.86386e-05
GO:0004866	molecular_function	endopeptidase inhibitor activity	5	51	57381	70	Os.39040.3.S1_x_at // Os.5529.4.S1_s_at // Os.8005.2.S1_x_at // Os.6445.1.S1_x_at // Os.7449.2.S1_x_at	6.32851	7.67578e-07
GO:0004867	molecular_function	serine-type endopeptidase inhibitor activity	5	42	57381	70	Os.39040.3.S1_x_at // Os.5529.4.S1_s_at // Os.8005.2.S1_x_at // Os.6445.1.S1_x_at // Os.7449.2.S1_x_at	6.60861	4.67226e-07
GO:0030234	molecular_function	enzyme regulator activity	5	240	57381	70	Os.39040.3.S1_x_at // Os.5529.4.S1_s_at // Os.8005.2.S1_x_at // Os.6445.1.S1_x_at // Os.7449.2.S1_x_at	4.09404	0.000561231
GO:0030414	molecular_function	peptidase inhibitor activity	5	51	57381	70	Os.39040.3.S1_x_at // Os.5529.4.S1_s_at // Os.8005.2.S1_x_at // Os.6445.1.S1_x_at // Os.7449.2.S1_x_at	6.32851	7.67578e-07
GO:0061134	molecular_function	peptidase regulator activity	5	51	57381	70	Os.39040.3.S1_x_at // Os.5529.4.S1_s_at // Os.8005.2.S1_x_at // Os.6445.1.S1_x_at // Os.7449.2.S1_x_at	6.32851	7.67578e-07
GO:0061135	molecular_function	endopeptidase regulator activity	5	51	57381	70	Os.39040.3.S1_x_at // Os.5529.4.S1_s_at // Os.8005.2.S1_x_at // Os.6445.1.S1_x_at // Os.7449.2.S1_x_at	6.32851	7.67578e-07
GO:0005615	cellular_component	extracellular space	3	10	57381	70	Os.39040.3.S1_x_at // Os.5529.4.S1_s_at // Os.7449.2.S1_x_at	7.94204	1.26259e-05
GO:0044421	cellular_component	extracellular region part	3	15	57381	70	Os.39040.3.S1_x_at // Os.5529.4.S1_s_at // Os.7449.2.S1_x_at	7.35707	4.0855e-05
GO:0002250	biological_process	adaptive immune response	3	8	57381	70	Os.39040.3.S1_x_at // Os.5529.4.S1_s_at // Os.7449.2.S1_x_at	8.26396	6.15906e-06
GO:0002252	biological_process	immune effector process	3	8	57381	70	Os.39040.3.S1_x_at // Os.5529.4.S1_s_at // Os.7449.2.S1_x_at	8.26396	6.15906e-06
GO:0002376	biological_process	immune system process	3	12	57381	70	Os.39040.3.S1_x_at // Os.5529.4.S1_s_at // Os.7449.2.S1_x_at	7.679	2.13296e-05
GO:0002437	biological_process	inflammatory response to antigenic stimulus	3	8	57381	70	Os.39040.3.S1_x_at // Os.5529.4.S1_s_at // Os.7449.2.S1_x_at	8.26396	6.15906e-06
GO:0002438	biological_process	acute inflammatory response to antigenic stimulus	3	8	57381	70	Os.39040.3.S1_x_at // Os.5529.4.S1_s_at // Os.7449.2.S1_x_at	8.26396	6.15906e-06
GO:0002443	biological_process	leukocyte mediated immunity	3	8	57381	70	Os.39040.3.S1_x_at // Os.5529.4.S1_s_at // Os.7449.2.S1_x_at	8.26396	6.15906e-06
GO:0002449	biological_process	lymphocyte mediated immunity	3	8	57381	70	Os.39040.3.S1_x_at // Os.5529.4.S1_s_at // Os.7449.2.S1_x_at	8.26396	6.15906e-06
GO:0002460	biological_process	adaptive immune response based on somatic recombination of immune receptors built from immunoglobulin superfamily domains	3	8	57381	70	Os.39040.3.S1_x_at // Os.5529.4.S1_s_at // Os.7449.2.S1_x_at	8.26396	6.15906e-06
GO:0002524	biological_process	hypersensitivity	3	8	57381	70	Os.39040.3.S1_x_at // Os.5529.4.S1_s_at // Os.7449.2.S1_x_at	8.26396	6.15906e-06
GO:0002526	biological_process	acute inflammatory response	3	8	57381	70	Os.39040.3.S1_x_at // Os.5529.4.S1_s_at // Os.7449.2.S1_x_at	8.26396	6.15906e-06
GO:0006954	biological_process	inflammatory response	3	8	57381	70	Os.39040.3.S1_x_at // Os.5529.4.S1_s_at // Os.7449.2.S1_x_at	8.26396	6.15906e-06
GO:0006955	biological_process	immune response	3	12	57381	70	Os.39040.3.S1_x_at // Os.5529.4.S1_s_at // Os.7449.2.S1_x_at	7.679	2.13296e-05
GO:0009611	biological_process	response to wounding	3	17	57381	70	Os.39040.3.S1_x_at // Os.5529.4.S1_s_at // Os.7449.2.S1_x_at	7.1765	5.88494e-05
GO:0016064	biological_process	immunoglobulin mediated immune response	3	8	57381	70	Os.39040.3.S1_x_at // Os.5529.4.S1_s_at // Os.7449.2.S1_x_at	8.26396	6.15906e-06
GO:0016068	biological_process	type I hypersensitivity	3	8	57381	70	Os.39040.3.S1_x_at // Os.5529.4.S1_s_at // Os.7449.2.S1_x_at	8.26396	6.15906e-06
GO:0019724	biological_process	B cell mediated immunity	3	8	57381	70	Os.39040.3.S1_x_at // Os.5529.4.S1_s_at // Os.7449.2.S1_x_at	8.26396	6.15906e-06
GO:0007275	biological_process	multicellular organismal development	4	143	57381	70	Os.6618.1.S1_at // Os.31022.1.S1_at // Os.5325.1.S1_at // Os.49639.1.S1_at	4.51913	0.00131894
GO:0009790	biological_process	embryo development	4	5	57381	70	Os.6618.1.S1_at // Os.31022.1.S1_at // Os.5325.1.S1_at // Os.49639.1.S1_at	9.35707	2.96406e-09
GO:0032501	biological_process	multicellular organismal process	4	227	57381	70	Os.6618.1.S1_at // Os.31022.1.S1_at // Os.5325.1.S1_at // Os.49639.1.S1_at	3.85245	0.00703912
GO:0032502	biological_process	developmental process	4	151	57381	70	Os.6618.1.S1_at // Os.31022.1.S1_at // Os.5325.1.S1_at // Os.49639.1.S1_at	4.4406	0.00154117
GO:0005811	cellular_component	lipid particle	2	7	57381	70	Os.10663.1.S1_at // Os.12251.1.S1_at	7.87165	0.00131894
GO:0012511	cellular_component	monolayer-surrounded lipid storage body	2	7	57381	70	Os.10663.1.S1_at // Os.12251.1.S1_at	7.87165	0.00131894
q: Count of probesets associated with the listed GOID (directly or indirectly) in the dataset
m: Count of probesets associated with the listed GOID (directly or indirectly) on the chozen microarray platform
t: Total number of probesets on the chozen microarray
k: Total number of probesets in the dataset.
log_odds_ratio : Logarithm (base 2) of the odds ratio of the enrichment of the GOID. The larger this number is, the stronger the enrichment the GOID among probes in your dataset
p: P-value of the significance for the enrichment in the dataset of the listed GOID
